# Supplementary material for: NEWS-2 Accuracy in Predicting Mortality and Severe Morbidity Among Hospitalized COVID-19 Patients: A Prospective Cohort Study
Source: J Clin Med. 2024 Oct 31;13(21):6558. doi: 10.3390/jcm13216558 (PMC11546082; doi:10.3390/jcm13216558)
Supplement: Supplementary file 1 [file jcm-13-06558-s001.zip]

Archive with 1 entries (1 files):
- jcm-3197885-supplementary.pdf
